# Supplementary material for: Porcine Bone Extracellular Matrix Hydrogel as a Promising Graft for Bone Regeneration
Source: Gels. 2025 Feb 27;11(3):173. doi: 10.3390/gels11030173 (PMC11942433; doi:10.3390/gels11030173)
Supplement: Supplementary file 1 [file gels-11-00173-s001.zip]

Archive with 1 entries (1 files):
- gels-3463181-supplementary.pdf
